# Supplementary material for: Trafficking of Annexins during Membrane Repair in Human Skeletal Muscle Cells
Source: Membranes (Basel). 2022 Jan 26;12(2):153. doi: 10.3390/membranes12020153 (PMC8877144; doi:10.3390/membranes12020153)
Supplement: Supplementary file 1 [file membranes-12-00153-s001.zip]

Archive with 8 entries (8 files):
- Supplemental_Material_Membranes_Bouter.pdf
- VideoS1.avi
- VideoS2.avi
- VideoS3.avi
- VideoS4.avi
- VideoS5.avi
- VideoS6.avi
- VideoS7.avi
